# Supplementary material for: Single-cell and genome-wide Mendelian randomization identifies causative genes for gout
Source: Arthritis Res Ther. 2024 Jun 3;26:114. doi: 10.1186/s13075-024-03348-z (PMC11145851; doi:10.1186/s13075-024-03348-z)
Supplement: Supplementary file 4 — Supplementary Material 4 [file 13075_2024_3348_MOESM4_ESM.xlsx]

## Sheet: Sheet1
Expo_ID	Expo_Chr	Expo_Gene	Expo_bp	Outco_ID	Outco_Chr	Outco_Gene	Outco_bp	topSNP	topSNP_chr	topSNP_bp	A1	A2	Freq	b_Outco	se_Outco	p_Outco	b_Expo	se_Expo	p_Expo	b_SMR(gene)	se_SMR	p_SMR	p_HEIDI	nsnp_HEIDI	FDR	b-smr(gout)
cg15699386	1	MUC1;MUC1;MUC1;MUC1;MUC1;MUC1;MUC1	155161211	ENSG00000160766	1	GBAP1	155190415	rs2070803	1	155157715	G	A	0.414513	-0.480491	0.0112871	0	-0.221538	0.0316699	2.64817e-12	2.16889	0.314211	5.10375e-12	0.023287	20	8.9277e-11	0.15
cg05778494	1	NA	155165346	ENSG00000160766	1	GBAP1	155190415	rs2974937	1	155168849	C	T	0.452286	0.617115	0.0106661	0	-0.324611	0.0324496	1.47021e-23	-1.90109	0.192861	6.37391e-23	0.012136	20	2.39307e-21
cg25361844	11	SIPA1	65405362	ENSG00000172977	11	KAT5	65483271	rs10896026	11	65401419	T	C	0.385686	-0.0463598	0.0082969	2.3023e-08	0.240107	0.0331234	4.20304e-13	-0.19308	0.0436293	9.62397e-06	0.126908	20	6.96607e-05	-1.59
cg17480646	11	SIPA1	65405466	ENSG00000172977	11	KAT5	65483271	rs10791822	11	65428706	C	T	0.357853	-0.0491552	0.00836001	4.10761e-09	-0.684725	0.0314665	5.5004e-105	0.0717883	0.0126472	1.3769e-08	0.0158863	20	1.5778e-07
cg04256316	11	SIPA1	65405502	ENSG00000172977	11	KAT5	65483271	rs10896025	11	65401336	T	C	0.385686	-0.0463992	0.00829001	2.18091e-08	0.233806	0.032396	5.30996e-13	-0.198452	0.0448697	9.74089e-06	0.0825666	20	7.03966e-05
cg15699386	1	MUC1;MUC1;MUC1;MUC1;MUC1;MUC1;MUC1	155161211	ENSG00000163463	1	KRTCAP2	155150815	rs2070803	1	155157715	G	A	0.414513	-0.0486871	0.00804933	1.46111e-09	-0.221538	0.0316699	2.64817e-12	0.219769	0.048033	4.75381e-06	0.0936421	20	3.68341e-05	1.19
cg05778494	1	NA	155165346	ENSG00000163463	1	KRTCAP2	155150815	rs2974937	1	155168849	C	T	0.452286	0.0582878	0.00795934	2.4213e-13	-0.324611	0.0324496	1.47021e-23	-0.179562	0.0303876	3.44084e-09	0.0115923	20	4.23728e-08
cg04256316	11	SIPA1	65405502	ENSG00000173327	11	MAP3K11	65374039	rs10896025	11	65401336	T	C	0.385686	0.366732	0.0079174	0	0.233806	0.032396	5.30996e-13	1.56853	0.219957	9.95845e-13	0.0201154	20	1.86943e-11	0.19
cg15699386	1	MUC1;MUC1;MUC1;MUC1;MUC1;MUC1;MUC1	155161211	ENSG00000173171	1	MTX1	155181052	rs2070803	1	155157715	G	A	0.414513	0.223214	0.0176423	1.0879e-36	-0.221538	0.0316699	2.64817e-12	-1.00757	0.164585	9.24909e-10	0.100438	20	1.25624e-08	-0.32
cg05778494	1	NA	155165346	ENSG00000173171	1	MTX1	155181052	rs2974937	1	155168849	C	T	0.452286	-0.290989	0.0172891	1.4513e-63	-0.324611	0.0324496	1.47021e-23	0.896423	0.104244	8.02032e-18	0.220273	20	2.04629e-16
cg15699386	1	MUC1;MUC1;MUC1;MUC1;MUC1;MUC1;MUC1	155161211	ENSG00000169231	1	THBS3	155172110	rs2070803	1	155157715	G	A	0.414513	0.376752	0.00776996	0	-0.221538	0.0316699	2.64817e-12	-1.70062	0.245628	4.40447e-12	0.04453	20	7.82302e-11	-0.183409
cg05778494	1	NA	155165346	ENSG00000169231	1	THBS3	155172110	rs2974937	1	155168849	C	T	0.452286	-0.487739	0.00747813	0	-0.324611	0.0324496	1.47021e-23	1.50253	0.151956	4.69648e-23	0.0126588	20	1.77773e-21
cg15699386	1	MUC1;MUC1;MUC1;MUC1;MUC1;MUC1;MUC1	155161211	ENSG00000231064	1	THBS3-AS1	155170972	rs2070803	1	155157715	G	A	0.414513	0.0719811	0.0110428	7.1061e-11	-0.221538	0.0316699	2.64817e-12	-0.324915	0.0681325	1.85258e-06	0.0468048	20	1.53871e-05	-1.05297
cg05778494	1	NA	155165346	ENSG00000231064	1	THBS3-AS1	155170972	rs2974937	1	155168849	C	T	0.452286	-0.0806183	0.010918	1.53599e-13	-0.324611	0.0324496	1.47021e-23	0.248354	0.0418043	2.83536e-09	0.0598451	20	3.5293e-08
cg05805236	11	PCNXL3	65401703	ENSG00000149809	11	TM7SF2	64881586	rs10896026	11	65401419	T	C	0.385686	-0.0443253	0.00818504	6.1152e-08	-1.19719	0.0209073	0	0.0370244	0.00686739	6.99329e-08	0.0994416	20	7.11344e-07	-0.291243
cg25361844	11	SIPA1	65405362	ENSG00000149809	11	TM7SF2	64881586	rs10896026	11	65401419	T	C	0.385686	-0.0443253	0.00818504	6.1152e-08	0.240107	0.0331234	4.20304e-13	-0.184606	0.0425516	1.43514e-05	0.594889	20	0.000101648
cg17480646	11	SIPA1	65405466	ENSG00000149809	11	TM7SF2	64881586	rs10791822	11	65428706	C	T	0.357853	-0.0420872	0.00824818	3.35019e-07	-0.684725	0.0314665	5.5004e-105	0.0614658	0.0123727	6.77001e-07	0.0433228	20	6.09655e-06
cg27068330	11	SIPA1	65405492	ENSG00000149809	11	TM7SF2	64881586	rs10896026	11	65401419	T	C	0.385686	-0.0443253	0.00818504	6.1152e-08	-1.07499	0.0241051	0	0.0412332	0.00767	7.61974e-08	0.133662	20	7.66625e-07
cg04256316	11	SIPA1	65405502	ENSG00000149809	11	TM7SF2	64881586	rs10896025	11	65401336	T	C	0.385686	-0.0442526	0.00817828	6.2674e-08	0.233806	0.032396	5.30996e-13	-0.189271	0.0437183	1.49564e-05	0.460862	20	0.000105479
cg15699386	1	MUC1;MUC1;MUC1;MUC1;MUC1;MUC1;MUC1	155161211	ENSG00000163462	1	TRIM46	155151660	rs2070803	1	155157715	G	A	0.414513	-0.0485207	0.00804922	1.66e-09	-0.221538	0.0316699	2.64817e-12	0.219018	0.0479625	4.96091e-06	0.0341813	20	3.82462e-05	1.34838
cg05778494	1	NA	155165346	ENSG00000163462	1	TRIM46	155151660	rs2974937	1	155168849	C	T	0.452286	0.065617	0.00795762	1.6406e-16	-0.324611	0.0324496	1.47021e-23	-0.20214	0.031769	1.98088e-10	0.0981228	20	2.91328e-09
cg00577578	1	GBAP1	155197692	ENSG00000163462	1	TRIM46	155151660	rs2990246	1	155197602	C	G	0.372763	-0.0575842	0.00821669	2.414e-12	0.640511	0.0318026	3.28044e-90	-0.0899035	0.0135828	3.61816e-11	0.0171118	20	5.78154e-10
