# Supplementary material for: Single-cell and genome-wide Mendelian randomization identifies causative genes for gout
Source: Arthritis Res Ther. 2024 Jun 3;26:114. doi: 10.1186/s13075-024-03348-z (PMC11145851; doi:10.1186/s13075-024-03348-z)
Supplement: Supplementary file 5 — Supplementary Material 5 [file 13075_2024_3348_MOESM5_ESM.xlsx]

## Sheet: Sheet1
probeID	ProbeChr	gene	Probe_bp	topSNP	topSNP_chr	topSNP_bp	A1	A2	Freq	b_GWAS	se_GWAS	p_GWAS	b_eQTL	se_eQTL	p_eQTL	b_SMR	se_SMR	p_SMR	p_HEIDI	nsnp_HEIDI	FDR
ENSG00000169231	1	THBS3	155172110	rs760077	1	155178782	A	T	0.394632	0.102957	0.0175824	4.75051e-09	-0.561352	0.00741391	0	-0.183409	0.031415	5.27518e-09	0.214967	20	4.12335e-05
ENSG00000160766	1	GBAP1	155190415	rs2974930	1	155196717	A	G	0.477137	0.0981905	0.017207	1.15372e-08	0.645464	0.0105382	0	0.152124	0.0267738	1.33268e-08	0.0395108	20	6.94457e-05
ENSG00000173171	1	MTX1	155181052	rs370545	1	155175390	A	G	0.455268	0.0943701	0.0172416	4.41499e-08	-0.2981	0.0172663	8.66037e-67	-0.316572	0.0606753	1.81377e-07	0.0211998	20	0.000567093
ENSG00000173327	11	MAP3K11	65374039	rs2004649	11	65380916	A	G	0.440358	0.0872547	0.0172833	4.45266e-07	0.447689	0.00758745	0	0.1949	0.0387466	4.90141e-07	0.0692013	20	0.00127706
ENSG00000231064	1	THBS3-AS1	155170972	rs760077	1	155178782	A	T	0.394632	0.102957	0.0175824	4.75051e-09	-0.0977773	0.0110538	9.10383e-19	-1.05297	0.215652	1.04621e-06	0.648764	20	0.00204443
ENSG00000197136	11	PCNX3	65394077	rs11227241	11	65389890	C	G	0.43837	0.0876835	0.0172862	3.92735e-07	0.146956	0.008735	1.63338e-63	0.596666	0.122859	1.19475e-06	0.144003	20	0.00207528
ENSG00000163462	1	TRIM46	155151660	rs2974929	1	155197268	T	C	0.477137	0.0977503	0.0172107	1.34983e-08	0.0724945	0.00793643	6.577e-20	1.34838	0.279557	1.41219e-06	0.0596997	20	0.00220768
ENSG00000149809	11	TM7SF2	64881586	rs61736623	11	64877197	T	C	0.0347913	0.130964	0.0293117	7.89623e-06	-0.449673	0.0202151	1.27787e-109	-0.291243	0.0664863	1.18414e-05	0.220685	20	0.0123411
ENSG00000033170	14	FUT8	66044074	rs8010726	14	65932597	G	A	0.375746	0.0741043	0.0174329	2.12976e-05	-0.321031	0.00817704	0	-0.230833	0.0546203	2.3774e-05	0.2653	20	0.0218623
ENSG00000092929	17	UNC13D	73832052	rs2290769	17	73826406	C	G	0.246521	0.0927789	0.0223985	3.44001e-05	-0.243633	0.00984891	4.27889e-135	-0.380815	0.0932156	4.40172e-05	0.602984	20	0.0275324
ENSG00000172977	11	KAT5	65483271	rs502468	11	65525119	T	G	0.468191	0.0887728	0.0173859	3.29018e-07	-0.0560047	0.00806264	3.75259e-12	-1.58509	0.385285	3.88714e-05	0.626274	20	0.0275324
ENSG00000197353	8	LYPD2	143832760	rs1036385	8	143842901	C	T	0.375746	-0.0748064	0.0182594	4.18774e-05	0.341412	0.00796291	0	-0.219109	0.0537256	4.53674e-05	0.736844	20	0.0275324
ENSG00000149798	11	CDC42EP2	65086094	rs482842	11	65045278	G	T	0.145129	-0.1243	0.0300304	3.4861e-05	0.199847	0.0119146	3.83297e-63	-0.621977	0.154775	5.85474e-05	0.083635	20	0.0326883
ENSG00000163463	1	KRTCAP2	155150815	rs12752585	1	155135406	A	G	0.49503	-0.0778519	0.0171647	5.74474e-06	-0.0651913	0.00796123	2.64281e-16	1.19421	0.300989	7.25975e-05	0.1038	20	0.0378306
ENSG00000161640	19	SIGLEC11	50458335	rs10405621	19	50455351	T	C	0.243539	0.0839744	0.0213394	8.31343e-05	0.521969	0.0100885	0	0.16088	0.0410006	8.71461e-05	0.0112306	20	0.0413393
ENSG00000167083	17	GNGT2	47284044	rs4794029	17	47280301	T	C	0.335984	0.0692582	0.0175918	8.25239e-05	0.390487	0.00821294	0	0.177364	0.0452053	8.72639e-05	0.0378081	20	0.0413393
ENSG00000173825	11	TIGD3	65123661	rs482842	11	65045278	G	T	0.145129	-0.1243	0.0300304	3.4861e-05	0.15234	0.0119368	2.66563e-37	-0.815939	0.207236	8.24241e-05	0.0830974	20	0.0413393
