# Supplementary material for: Single-cell and genome-wide Mendelian randomization identifies causative genes for gout
Source: Arthritis Res Ther. 2024 Jun 3;26:114. doi: 10.1186/s13075-024-03348-z (PMC11145851; doi:10.1186/s13075-024-03348-z)
Supplement: Supplementary file 6 — Supplementary Material 6 [file 13075_2024_3348_MOESM6_ESM.xlsx]

## Sheet: Sheet1
probeID	ProbeChr	Gene	Probe_bp	topSNP	topSNP_chr	topSNP_bp	A1	A2	Freq	b_GWAS	se_GWAS	p_GWAS	b_eQTL	se_eQTL	p_eQTL	b_SMR	se_SMR	p_SMR	p_HEIDI	nsnp_HEIDI	FDR
cg15699386	1	MUC1;MUC1;MUC1;MUC1;MUC1;MUC1;MUC1	155161211	rs2070803	1	155157715	G	A	0.414513	-0.0961055	0.0172213	2.39662e-08	-0.221538	0.0316699	2.64817e-12	0.43381	0.0994416	1.28606e-05	0.301781	20	0.0265557
cg05778494	1	NA	155165346	rs2974937	1	155168849	C	T	0.452286	0.0948332	0.0172654	3.95913e-08	-0.324611	0.0324496	1.47021e-23	-0.292144	0.0606782	1.4746e-06	0.281196	20	0.00351333
cg00577578	1	GBAP1	155197692	rs2990246	1	155197602	C	G	0.372763	-0.0920047	0.0172236	9.20322e-08	0.640511	0.0318026	3.28044e-90	-0.143643	0.0278201	2.42676e-07	0.0298854	20	0.000727401
cg01744354	2	IFT172	27712243	rs1260327	2	27711893	G	A	0.440358	-0.0810487	0.0171343	2.243e-06	0.28987	0.0319967	1.31201e-19	-0.279604	0.0666827	2.75235e-05	0.0335563	20	0.0447309
cg02387843	4	SLC2A9;SLC2A9	9892887	rs2278121	4	10096134	A	G	0.45825	-0.154382	0.0172951	4.40352e-19	0.223691	0.0330691	1.33906e-11	-0.690157	0.128015	6.9974e-08	0.0133189	20	0.000224206
cg14959260	4	SLC2A9;SLC2A9	9917839	rs938558	4	9939205	G	A	0.289264	-0.330713	0.0203637	2.61457e-59	-0.258129	0.0379456	1.02744e-11	1.28119	0.204193	3.5097e-10	0.109968	20	1.6306e-06
cg03841832	4	SLC2A9;SLC2A9	9981202	rs10004571	4	10062965	G	A	0.209742	-0.221438	0.0216098	1.21955e-24	0.279616	0.0408308	7.48048e-12	-0.791936	0.13909	1.24307e-08	0.0119874	20	4.81274e-05
cg00004082	4	SLC2A9;SLC2A9	10020360	rs13133766	4	10019732	C	T	0.472167	-0.173204	0.0172527	1.02471e-23	-0.424497	0.0321153	6.9164e-40	0.408022	0.0510364	1.29876e-15	0.014923	20	1.0971e-11
cg08649013	4	SLC2A9	10042198	rs10939663	4	10032516	G	T	0.276342	0.17661	0.0192419	4.37421e-20	0.504066	0.0349123	2.98174e-47	0.350371	0.0452338	9.50001e-15	0.0222417	20	6.79031e-11
cg25989227	4	WDR1;WDR1	10095183	rs2241483	4	10099831	G	A	0.476143	-0.126892	0.0171935	1.58016e-13	0.182072	0.0319359	1.18988e-08	-0.696933	0.15447	6.42908e-06	0.034769	20	0.0138928
cg16214053	4	NA	10462849	rs7691990	4	10434459	G	A	0.244533	-0.147608	0.0188783	5.32844e-15	0.312185	0.0375402	9.09724e-17	-0.472822	0.0830031	1.22337e-08	0.070232	20	4.81274e-05
cg20044410	4	NA	10463350	rs6833095	4	10506599	G	A	0.398608	-0.111226	0.0172293	1.07766e-10	-0.190435	0.0319012	2.37934e-09	0.584063	0.13326	1.17119e-05	0.034276	17	0.0247333
cg26489994	4	ABCG2	89080191	rs10011796	4	89090877	T	C	0.387674	0.193432	0.0172441	3.35506e-29	-0.177829	0.0322084	3.36706e-08	-1.08774	0.219584	7.28329e-07	0.1579	4	0.0017888
cg07471203	11	TM7SF2	64880911	rs112671673	11	64827523	G	T	0.0347913	0.131184	0.0293275	7.71045e-06	1.43515	0.0889997	1.69353e-58	0.0914079	0.0212068	1.63026e-05	0.111872	12	0.0329313
cg05805236	11	PCNXL3	65401703	rs10896026	11	65401419	T	C	0.385686	0.0890685	0.0172283	2.34223e-07	-1.19719	0.0209073	0	-0.074398	0.0144491	2.61943e-07	0.174317	20	0.000760617
cg25361844	11	SIPA1	65405362	rs10896026	11	65401419	T	C	0.385686	0.0890685	0.0172283	2.34223e-07	0.240107	0.0331234	4.20304e-13	0.370953	0.0881318	2.56418e-05	0.644495	20	0.0447309
cg17480646	11	SIPA1	65405466	rs10791822	11	65428706	C	T	0.357853	0.0890637	0.0172251	2.33383e-07	-0.684725	0.0314665	5.5004e-105	-0.130072	0.0258567	4.89184e-07	0.28432	20	0.00129871
cg27068330	11	SIPA1	65405492	rs10896026	11	65401419	T	C	0.385686	0.0890685	0.0172283	2.34223e-07	-1.07499	0.0241051	0	-0.0828552	0.0161338	2.81389e-07	0.260103	20	0.000792324
cg04256316	11	SIPA1	65405502	rs10896025	11	65401336	T	C	0.385686	0.0892382	0.0172287	2.22321e-07	0.233806	0.032396	5.30996e-13	0.381676	0.0907012	2.57571e-05	0.484776	20	0.0447309
cg10518572	11	OVOL1	65560635	rs11227299	11	65549570	G	C	0.347913	0.0989786	0.017254	9.66162e-09	-0.682866	0.0319844	3.90377e-101	-0.144946	0.0261632	3.02359e-08	0.187326	20	0.000104056
cg10998611	14	FUT8;FUT8;FUT8;FUT8;LOC645431	65879393	rs8003464	14	65908235	A	G	0.371769	0.0747065	0.0174366	1.83177e-05	0.582145	0.0335753	2.40997e-67	0.12833	0.0308532	3.19141e-05	0.260751	20	0.0478299
cg18534730	19	CABP5	48547448	rs73050005	19	48547448	G	C	0.0367793	0.202399	0.0429386	2.43282e-06	1.47633	0.0867029	5.13889e-65	0.137096	0.0301786	5.5505e-06	0.0640806	4	0.0122798
