# Supplementary material for: Single-cell and genome-wide Mendelian randomization identifies causative genes for gout
Source: Arthritis Res Ther. 2024 Jun 3;26:114. doi: 10.1186/s13075-024-03348-z (PMC11145851; doi:10.1186/s13075-024-03348-z)
Supplement: Supplementary file 8 — Supplementary Material 8 [file 13075_2024_3348_MOESM8_ESM.xlsx]

## Sheet: Sheet1
Tissue	Protein	UniProt ID	SNP	Effect allele	OR (95% CI)	P value	PVE	F statistics	Author
Plasma	ADH1B	ADH1B	rs1229984	T	0.15 (0.07, 0.35)	9.77e-06	0.0017	99321442	Suhre
Plasma	BMP1	BMP-1	rs1260326	T	7.04 (3.35, 14.78)	2.54e-07	0.0023	22165139	Suhre
Plasma	BMP1	BMP-1	rs2216513	AGTCGGAGGGAGGGA	7.04 (3.35, 14.78)	2.54e-07	0.0023	22165139	Suhre
Plasma	HIST1H3A	H31	rs8023507	G	205.85 (78.35, 540.85)	3.13e-27	0.0016	26020489	Suhre
Plasma	HIST1H3A	H31	rs6837336	A	205.85 (78.35, 540.85)	3.13e-27	0.0016	26020489	Suhre
